# Supplementary material for: Chlorambucil-Loaded Graphene-Oxide-Based Nano-Vesicles for Cancer Therapy
Source: Pharmaceutics. 2023 Feb 15;15(2):649. doi: 10.3390/pharmaceutics15020649 (PMC9961782; doi:10.3390/pharmaceutics15020649)
Supplement: Supplementary file 1 [file pharmaceutics-15-00649-s001.zip]

Archive with 1 entries (1 files):
- pharmaceutics-2152973-supplementary.pdf
